# Supplementary material for: Role of milk and dairy intake in cognitive function in older adults: a systematic review and meta-analysis
Source: Nutr J. 2018 Aug 27;17:82. doi: 10.1186/s12937-018-0387-1 (PMC6112122; doi:10.1186/s12937-018-0387-1)
Supplement: Supplementary file 2 — Analytical dataset. (XLSX 9 kb) [file 12937_2018_387_MOESM2_ESM.xlsx]

## Sheet: Sheet1
study	outcome	outcome_def	n_total	event_rate	milk_intake	comparison	milk_dose	metric	estimate	ci_low	ci_high
Almeida, 2006	Unsuccessful mental health aging	MMSE <24 and GDS-15 >5	601	24%	Full-cream milk	Regularly vs. Rare	NR	adj. HR	1.5873	1.12868	2.23228
Araki, 2017	Cognitive decline	Declline of MMSE >=2	101	33%	Dairy products	Tertile 3 vs. 1	≥197 vs ≤133.9 g/d	adj. HR	0.357143	0.0934859	1.36439
Vercambre, 2009	Recent congnitive decline	DECO <33	4758	11%	Milk and yogurt	Tertile 3 vs. 1	NR	adj. OR	1.17	0.93	1.46
